# Supplementary material for: Percutaneous management of acute vascular occlusion after transcatheter aortic valve implantation procedure
Source: Eur Heart J Case Rep. 2025 Apr 9;9(5):ytaf182. doi: 10.1093/ehjcr/ytaf182 (PMC12076143; doi:10.1093/ehjcr/ytaf182)
Supplement: ytaf182_Supplementary_Data [file ytaf182_supplementary_data.zip]

Archive with 5 entries (5 files):
- Video 1.avi
- Video 2.avi
- Video 3.avi
- Video 4.avi
- Video5 .avi
